# Supplementary material for: Mid-Term Clinical Outcomes and Hemodynamic Performances of Trifecta and Perimount Bioprostheses following Aortic Valve Replacement
Source: J Cardiovasc Dev Dis. 2023 Mar 24;10(4):139. doi: 10.3390/jcdd10040139 (PMC10146805; doi:10.3390/jcdd10040139)
Supplement: Supplementary file 1 [file jcdd-10-00139-s001.zip]

Archive with 2 entries (2 files):
- jcdd-2212892-supplementary Figures.pdf
- jcdd-2212892-Tables.pdf
